# Supplementary material for: Which SDM Model, CLIMEX vs. MaxEnt, Best Forecasts Aeolesthes sarta Distribution at a Global Scale under Climate Change Scenarios?
Source: Insects. 2024 May 1;15(5):324. doi: 10.3390/insects15050324 (PMC11121915; doi:10.3390/insects15050324)
Supplement: Supplementary file 1 [file insects-15-00324-s001.zip]

Archive with 1 entries (1 files):
- insects-2984924-SI.pdf
